# Supplementary material for: Predictors of the CD24/CD11b Biomarker among Healthy Subjects
Source: J Pers Med. 2021 Sep 21;11(9):939. doi: 10.3390/jpm11090939 (PMC8471999; doi:10.3390/jpm11090939)
Supplement: Supplementary file 1 [file jpm-11-00939-s001.zip]

Archive with 1 entries (1 files):
- jpm-1364710-supplementary.pdf
